# Supplementary material for: How to Efficiently Reduce the Carbon Intensity of the Heavy Industry in China? Using Quantile Regression Approach
Source: Int J Environ Res Public Health. 2022 Oct 8;19(19):12865. doi: 10.3390/ijerph191912865 (PMC9566165; doi:10.3390/ijerph191912865)
Supplement: Supplementary file 1 [file ijerph-19-12865-s001.zip]

Archive with 1 entries (1 files):
- ijerph-1826340-supplementary.xls
