# Supplementary material for: How to Efficiently Reduce the Carbon Intensity of the Heavy Industry in China? Using Quantile Regression Approach
Source: Int J Environ Res Public Health. 2022 Oct 8;19(19):12865. doi: 10.3390/ijerph191912865 (PMC9566165; doi:10.3390/ijerph191912865)
Supplement: Supplementary file 1 [file ijerph-19-12865-s001.zip › ijerph-1826340-supplementary.xls]

## Sheet: data
Supplementary Materials Table S1: The original data of "How to efficiently reduce the carbon intensity of the heavy industry in China? using quantile regression approach"
ID	Name	Year	CO2	ENS	EI	TEC	ER	OPE	PRI	FDI	CPI	CI	PGDP
1	Anhui	2005	14084.9	64.4244	2.92717	0.419923	0.868585	13.1715	240	55.5593	101.352	7.90337	8670
1	Anhui	2006	15845.4	65.3438	2.57621	0.506969	0.799963	14.716	270	108.817	101.223	6.95576	10044
1	Anhui	2007	18109.3	66.2208	2.24851	0.537275	1.03757	14.4755	304.8	219.059	105.27	6.07097	12039
1	Anhui	2008	20669.9	68.1157	1.75602	0.643327	1.46044	14.0391	418.6	238.519	106.168	4.74125	14448
1	Anhui	2009	22998.6	69.4498	1.79709	0.719655	1.28121	9.83892	394.4	265.218	99.0939	4.85214	16408
1	Anhui	2010	24676.2	70.5148	1.42947	0.785097	1.35776	11.6862	453.3	332.093	103.139	3.85957	20888
1	Anhui	2011	26790.4	72.1544	1.15706	0.999886	1.64263	11.7354	498.4	417.678	105.562	3.12405	25659
1	Anhui	2012	28084.6	73.8683	1.11985	1.13938	1.80027	11.2948	527.4	543.067	102.261	3.02358	28792
1	Anhui	2013	30114	72.6609	1.0482	1.20348	2.45822	11.5302	479.2	651.62	102.409	2.83014	32000.9
1	Anhui	2014	30919.1	70.3729	1.02659	1.26436	1.90367	11.7389	353.2	755.071	101.625	2.7718	34424.6
1	Anhui	2015	30341.9	70.1917	1.01589	1.35177	1.84506	11.5786	341.6	884.393	101.286	2.74289	35996.6
1	Anhui	2016	30591.2	72.2393	1.01073	1.40994	1.89374	10.803	278.1	1024.4	101.8	2.72898	39561
1	Anhui	2017	32405.8	72.8167	0.884716	1.46959	1.7017	11.2264	398.2	1038.71	101.2	2.38873	43401.4
1	Anhui	2018	37177.9	66.2779	1.11384	1.46219	1.06111	11.9868	416.8	1166.85	101.983	3.00737	47711.7
1	Anhui	2019	40065.8	65.4303	1.16424	1.56474	0.987263	12.0754	430.7	1251.53	102.744	3.14346	58495.6
2	Beijing	2005	5639.97	73.4213	0.94201	0.55452	1.18745	60.3713	240	284.586	101.451	2.54343	45444
2	Beijing	2006	5723.43	69.8072	0.854325	0.701623	1.97329	65.6021	270	355.445	100.886	2.30668	49505
2	Beijing	2007	5783.62	68.4114	0.732116	0.587218	1.77737	57.4793	304.8	370.031	102.405	1.97671	60096
2	Beijing	2008	5054.75	73.0702	0.573672	0.600754	1.29433	54.9872	418.6	415.661	105.062	1.54891	64491
2	Beijing	2009	4925.53	71.2005	0.562622	0.664663	1.61772	46.0935	394.4	417.95	98.4583	1.51908	66940
2	Beijing	2010	3861.02	76.1216	0.340434	0.709274	1.54638	48.9906	453.3	421.441	102.4	0.919171	73856
2	Beijing	2011	4066.07	71.2355	0.351848	0.959077	1.23976	47.3977	498.4	444.495	105.636	0.949989	81658
2	Beijing	2012	3778.16	73.6505	0.282105	1.03731	1.80082	42.5095	527.4	505.455	103.258	0.761683	87475
2	Beijing	2013	3423.49	74.9149	0.227724	1.00812	2.05114	37.9526	479.2	519.711	103.296	0.614854	94647.9
2	Beijing	2014	3215.62	64.7498	0.199326	1.0185	2.72355	38.1966	353.2	553.21	101.619	0.538181	99995
2	Beijing	2015	3087.1	37.845	0.205858	0.985054	1.66471	34.271	341.6	843.931	101.846	0.555816	106497
2	Beijing	2016	2829.82	27.9544	0.190208	0.942426	2.49323	31.3799	278.1	903.793	101.4	0.513562	118198
2	Beijing	2017	2819.88	15.3694	0.173198	0.900462	2.22668	26.593	398.2	1589.71	101.9	0.467636	128994
2	Beijing	2018	2946.79	12.4083	0.165912	0.827676	1.6545	26.4151	416.8	1188.08	102.488	0.447964	140211
2	Beijing	2019	3076.78	7.98577	0.163768	0.804585	1.58786	22.0979	430.7	991.527	102.292	0.442173	164220
3	Fujian	2005	7210.54	84.0514	1.32407	0.543859	1.26101	71.4488	240	210.451	102.217	3.57499	18646
3	Fujian	2006	8123.74	82.9297	1.20315	0.580607	0.800686	67.8432	270	251.477	100.803	3.24852	21152
3	Fujian	2007	10006.9	84.8282	1.17876	0.553818	0.836407	58.9735	304.8	296.609	105.228	3.18266	25582
3	Fujian	2008	9429.65	95.2587	0.928675	0.592025	0.760168	54.2174	418.6	387.639	104.551	2.50742	29755
3	Fujian	2009	10607.5	89.2853	0.952001	0.693538	0.702201	44.6703	394.4	391.766	98.1887	2.5704	33437
3	Fujian	2010	12240.6	77.1714	0.8339	0.773985	0.864523	48.801	453.3	384.301	103.221	2.25153	40025
3	Fujian	2011	14195.9	88.4835	0.752164	1.08496	1.10728	47.3241	498.4	390.726	105.263	2.03084	47377
3	Fujian	2012	14203.5	84.5412	0.668566	1.17958	1.10199	45.5102	527.4	398.359	102.43	1.80513	52763
3	Fujian	2013	15474	84.7031	0.647599	1.24066	1.25712	41.8537	479.2	407.21	102.472	1.74852	58145
3	Fujian	2014	17605.6	74.6932	0.617762	1.26446	0.775396	40.3574	353.2	435.366	102.019	1.66796	63472
3	Fujian	2015	15518.9	73.8321	0.542009	1.29376	0.856466	35.7291	341.6	498.929	101.727	1.46342	67965.5
3	Fujian	2016	14181.3	69.732	0.4726	1.31128	0.640337	32.0509	278.1	568.463	101.7	1.27602	74707
3	Fujian	2017	15656.1	76.1814	0.761211	1.32613	0.663074	29.5558	398.2	560.42	101.2	2.05527	82677
3	Fujian	2018	19157.6	75.1293	0.533682	1.35687	0.625278	30.66	416.8	305.74	101.525	1.44094	98542
3	Fujian	2019	19994.8	74.8921	0.481641	1.41404	0.480374	28.8054	430.7	321.57	102.635	1.30043	107139
4	Gansu	2005	7718.2	74.2551	1.95109	0.426923	1.09407	12.9277	240	1.64955	101.75	5.26795	7477
4	Gansu	2006	8556.03	71.1798	1.7145	0.517785	1.26192	15.7368	270	2.30669	101.276	4.62915	8749
4	Gansu	2007	9215.61	74.706	1.40244	0.504972	1.42425	16.0397	304.8	8.62089	105.528	3.78658	10614
4	Gansu	2008	9618.83	76.7381	1.33935	0.548903	1.01572	14.6018	418.6	8.77699	108.21	3.61626	12421
4	Gansu	2009	9782.32	70.6284	1.39418	0.565581	1.3585	9.36932	394.4	9.13818	101.254	3.76428	13269
4	Gansu	2010	10729	79.3147	1.20733	0.529077	1.62031	12.4069	453.3	8.95455	104.101	3.25978	16113
4	Gansu	2011	11746.6	85.9963	1.04207	0.535441	1.23731	10.239	498.4	4.42575	105.867	2.8136	19595
4	Gansu	2012	12596.2	82.5919	1.02754	0.626328	2.25102	8.34872	527.4	3.84044	102.693	2.77435	21978
4	Gansu	2013	13271.9	82.0216	0.961777	0.666295	2.92959	6.93529	479.2	4.34648	103.163	2.5968	24538.9
4	Gansu	2014	13204.3	80.7877	0.922775	0.71246	2.20146	4.94402	353.2	6.13858	102.129	2.49149	26432.9
4	Gansu	2015	13092.4	80.3147	1.06234	0.741356	1.86987	4.32098	341.6	7.16634	101.558	2.86832	26165.3
4	Gansu	2016	12173.8	80.8158	1.10745	0.737167	1.7024	4.48843	278.1	8.0386	101.3	2.99012	27643
4	Gansu	2017	12604.9	78.037	1.11779	0.636406	1.21717	4.45363	398.2	2.8463	101.4	3.01804	28496.5
4	Gansu	2018	12825.8	83.4709	1.05008	0.587544	1.0312	5.49606	416.8	3.45974	102.044	2.83521	31336.1
4	Gansu	2019	13046.8	88.7208	1.11669	0.579866	0.944236	4.3048	430.7	5.72397	102.308	3.01507	32994.6
5	Guangd	2005	16574	95.3804	0.825783	0.821355	0.780859	161.376	240	997.792	102.25	2.22961	24435
5	Guangd	2006	19090.5	90.5024	0.736658	0.951727	0.617845	162.973	270	1133.09	101.786	1.98898	28077
5	Guangd	2007	21394.4	91.3684	0.654465	1.05966	0.483892	150.133	304.8	1250.99	103.676	1.76706	33272
5	Guangd	2008	21924.7	92.0897	0.571587	1.11965	0.44845	133.655	418.6	1309.99	105.597	1.54329	37638
5	Guangd	2009	23616.4	85.8809	0.600762	1.26614	0.608392	109.347	394.4	1333.86	97.6538	1.62206	39436
5	Guangd	2010	24928.6	95.3358	0.494913	1.36443	3.08241	120.218	453.3	1341.82	103.121	1.33627	44736
5	Guangd	2011	26620.1	91.8891	0.459985	1.69473	0.626686	119.528	498.4	1373.49	105.321	1.24196	50807
5	Guangd	2012	28093.8	86.7008	0.483712	1.89073	0.45643	122.973	527.4	1480.18	102.813	1.30602	54095
5	Guangd	2013	28641.2	84.6073	0.43085	1.97986	0.563009	124.974	479.2	1521.3	102.465	1.1633	58833
5	Guangd	2014	27495.6	80.4207	0.387895	2.01735	0.444604	111.473	353.2	1644.26	102.306	1.04732	63469
5	Guangd	2015	27126.5	79.338	0.392864	2.03466	0.39153	101.245	341.6	1745.18	101.549	1.06073	67503
5	Guangd	2016	26641.5	74.8027	0.371837	2.04018	0.447281	89.5057	278.1	1619.73	102.3	1.00396	74016
5	Guangd	2017	27786.9	72.458	0.405342	2.03498	0.39946	79.3996	398.2	1496.77	101.5	1.09442	80932
5	Guangd	2018	28957.3	68.9517	0.400778	2.10836	0.229014	83.176	416.8	1538	102.161	1.0821	86412
5	Guangd	2019	30137.4	66.6911	0.397574	2.14365	0.321771	76.5062	430.7	1594	103.381	1.07345	94172
6	Guangxi	2005	6775.03	94.1249	2.21187	0.222795	1.10633	12.428	240	30.5586	102.445	5.97206	8788
6	Guangxi	2006	7869.41	90.0309	1.93965	0.249701	0.932591	13.4506	270	34.9361	101.34	5.23706	10240
6	Guangxi	2007	8989.24	92.8634	1.61142	0.241585	1.19639	13.9648	304.8	49.9605	106.089	4.35084	12277
6	Guangxi	2008	9757.29	85.9683	1.48301	0.303757	1.44065	15.7374	418.6	66.377	107.783	4.00412	14652
6	Guangxi	2009	10979.1	84.6359	1.4439	0.372737	1.86	13.0172	394.4	70.6944	97.8552	3.89854	16045
6	Guangxi	2010	12490.8	87.7457	1.14895	0.419666	1.91876	15.138	453.3	60.399	102.984	3.10217	20219
6	Guangxi	2011	12186.9	85.8506	0.817762	0.569706	1.56798	19.7723	498.4	63.8792	105.905	2.20796	25326
6	Guangxi	2012	14053.9	92.5708	0.782723	0.62124	1.6853	22.7289	527.4	47.0489	103.235	2.11335	27952
6	Guangxi	2013	14683.8	88.9934	0.719368	0.65636	1.74962	18.9523	479.2	42.6832	102.206	1.94229	30741.2
6	Guangxi	2014	14701.3	83.9213	0.656765	0.624684	1.47485	20.2142	353.2	61.2628	102.096	1.77326	33089.6
6	Guangxi	2015	14678.6	76.5043	0.636286	0.5198	1.76513	20.2791	341.6	111.825	101.509	1.71797	35190
6	Guangxi	2016	15306.6	80.7096	0.62362	0.513289	1.26702	18.8979	278.1	61.6318	101.6	1.68377	38027
6	Guangxi	2017	15742.6	86.6084	0.595933	0.526115	1.03481	19.3188	398.2	53.7582	101.6	1.60902	38102
6	Guangxi	2018	16907.6	86.4659	0.84262	0.453964	0.614319	21.2367	416.8	34.7209	102.322	2.27507	41489.2
6	Guangxi	2019	16988.1	89.3828	0.810538	0.491942	0.574137	21.4606	430.7	21.7657	103.716	2.18845	42964
7	Guizhou	2005	10435.6	86.0397	3.93118	0.416609	0.726842	8.4844	240	15.7918	101.01	10.6142	5052
7	Guizhou	2006	11591.9	93.7912	3.51903	0.504691	0.87452	7.63102	270	14.3782	101.713	9.50139	5750
7	Guizhou	2007	12577.9	89.7511	3.14123	0.355683	0.786655	8.21205	304.8	11.2001	106.406	8.48133	7878
7	Guizhou	2008	12367.7	90.8559	2.67968	0.402452	0.662006	9.3741	418.6	11.8779	107.589	7.23514	9855
7	Guizhou	2009	13150.5	93.523	2.68197	0.460637	0.549693	4.82838	394.4	9.12521	98.7179	7.24131	10971
7	Guizhou	2010	13778.7	92.5491	2.39935	0.481944	0.663864	5.06831	453.3	19.5674	102.924	6.47825	13119
7	Guizhou	2011	14876.1	89.9865	2.0814	0.490094	1.15571	5.51992	498.4	32.4755	105.147	5.61979	16413
7	Guizhou	2012	16388.3	87.1046	2.0354	0.467323	1.02192	4.7102	527.4	30.8719	102.714	5.49558	19710
7	Guizhou	2013	16086.1	78.6463	1.68128	0.429621	1.37588	3.6376	479.2	35.1627	102.543	4.53947	23151
7	Guizhou	2014	11933.1	77.4	1.07744	0.447103	1.85761	3.42741	353.2	28.4931	102.43	2.90908	26437
7	Guizhou	2015	10385	75.9	0.861268	0.433833	1.30443	4.82337	341.6	27.2348	101.814	2.32542	29847.2
7	Guizhou	2016	11391.1	73.6	0.89505	0.472213	1.00404	3.06134	278.1	67.1078	101.4	2.41664	33246
7	Guizhou	2017	11686	71.3	1.06875	0.476705	1.59275	3.90002	398.2	53.8673	100.9	2.88563	37956.1
7	Guizhou	2018	10978.7	68.4	0.966817	0.496496	0.591163	3.73597	416.8	41.7591	101.753	2.61041	41243.6
7	Guizhou	2019	11181.7	64.9	0.978095	0.542781	0.56137	2.88266	430.7	47.3593	102.386	2.64086	46433
8	Hainan	2005	903.258	60.1295	2.67611	0.0153238	0.711945	19.3332	240	55.201	101.457	7.22549	10871
8	Hainan	2006	1070.74	52.3597	1.6445	0.0392019	0.807786	25.781	270	58.47	101.532	4.44014	12650
8	Hainan	2007	1238.36	58.3006	0.849682	0.0325989	1.20746	41.8642	304.8	81.8123	105.042	2.29414	14923
8	Hainan	2008	1405.94	55.2667	0.827906	0.0428847	0.861192	44.4477	418.6	87.7132	106.925	2.23535	17691
8	Hainan	2009	1618.87	54.6487	0.977374	0.088662	1.21582	35.7495	394.4	64.0526	99.3212	2.63891	19254
8	Hainan	2010	1412.84	72.8621	0.681114	0.0907389	1.16803	33.9921	453.3	100.144	104.837	1.83901	23831
8	Hainan	2011	2071.9	63.4304	0.81602	0.234436	1.13686	34.3945	498.4	95.9621	106.066	2.20326	28898
8	Hainan	2012	2163.48	69.3851	0.780635	0.279963	1.6025	32.81	527.4	103.157	103.206	2.10771	32377
8	Hainan	2013	2313.15	68.5103	0.942674	0.300288	0.853686	28.8771	479.2	110.39	102.774	2.54522	35663
8	Hainan	2014	2518.31	63.8373	0.806818	0.321861	0.611772	30.0323	353.2	115.562	102.354	2.17841	38923.7
8	Hainan	2015	2648.02	64.5084	0.900316	0.299505	0.594505	26.9802	341.6	130.24	101.032	2.43085	40818
8	Hainan	2016	2535.21	64.7689	0.900532	0.195148	0.740795	20.6479	278.1	147.851	102.8	2.43144	44347
8	Hainan	2017	2562.81	75.9665	0.80988	0.166348	1.20289	19.8319	398.2	150.677	102.8	2.18668	48430
8	Hainan	2018	2982.31	69.3594	1.09982	0.23155	0.635298	25.2891	416.8	51.0972	102.464	2.96952	51955.3
8	Hainan	2019	3142.66	69.691	0.856253	0.202886	0.507552	22.4751	430.7	105.421	103.424	2.31188	56506.8
9	Hebei	2005	35013.5	91.064	1.86891	0.396876	1.38373	17.7786	240	154.347	101.799	5.04607	14782
9	Hebei	2006	37834	92.1363	1.89862	0.45576	1.31634	18.254	270	157.294	101.693	5.12627	16894
9	Hebei	2007	40777.1	91.8248	1.61781	0.451839	1.40049	20.7196	304.8	176.494	104.68	4.3681	19662
9	Hebei	2008	41261	92.9689	1.19349	0.513193	1.46689	24.4912	418.6	233.653	106.2	3.22243	22986
9	Hebei	2009	41401.2	93.9467	1.19865	0.5728	1.6241	17.9627	394.4	245.695	99.3215	3.23634	24581
9	Hebei	2010	43976.6	92.1576	1.02664	0.599292	2.06014	22.8262	453.3	253.698	103.074	2.77193	28668
9	Hebei	2011	48121.5	91.2492	0.889256	0.74174	2.91751	24.7945	498.4	294.942	105.696	2.40099	33969
9	Hebei	2012	49386.1	90.7176	0.876323	0.858347	2.10638	22.4126	527.4	364.864	102.597	2.36607	36584
9	Hebei	2013	50605	89.0017	0.87871	0.95938	2.01982	22.6738	479.2	393.079	102.964	2.37252	38909
9	Hebei	2014	49384.9	89.4723	0.864172	1.03404	1.8069	22.882	353.2	389.9	101.723	2.33327	39984
9	Hebei	2015	47676.1	93.848	0.891854	1.08266	1.50577	19.7401	341.6	401.142	100.874	2.40801	40255
9	Hebei	2016	50058.6	87.2392	0.946612	1.08401	1.40338	18.2698	278.1	510.139	101.5	2.55585	43062
9	Hebei	2017	48359	99.2018	0.720523	1.14543	1.9771	17.3876	398.2	554.722	101.7	1.94541	45387
9	Hebei	2018	55804.3	87.9734	0.971228	1.17555	1.06007	18.4747	416.8	623.254	102.449	2.62232	47772.2
9	Hebei	2019	55639.5	90.2467	0.942854	1.25386	0.987029	18.8922	430.7	687.156	102.952	2.54571	46347.9
10	Henan	2005	26343.8	98.2349	2.29888	0.352543	0.804413	7.14237	240	99.2312	102.076	6.20698	11346
10	Henan	2006	27848	90.6512	1.82789	0.445938	0.793962	7.15955	270	144.091	101.294	4.93532	13279
10	Henan	2007	30945.1	90.9079	1.30302	0.486181	0.771696	7.00021	304.8	223.639	105.425	3.51814	16012
10	Henan	2008	32803.4	87.9714	1.14499	0.508441	0.619647	7.66415	418.6	275.616	107.031	3.09148	19181
10	Henan	2009	33291.1	87.2128	1.15722	0.636964	0.632397	5.36411	394.4	327.657	99.417	3.12449	20597
10	Henan	2010	36206.1	86.3456	0.996919	0.655871	0.583536	5.85104	453.3	413.7	103.528	2.69168	24446
10	Henan	2011	37594.4	96.169	0.78199	0.81206	0.620471	8.51995	498.4	635.262	105.627	2.11137	28661
10	Henan	2012	39496.1	89.2328	0.75797	0.85963	0.723364	11.7917	527.4	761.662	102.544	2.04652	31499
10	Henan	2013	40166	98.4596	0.691872	0.933663	0.910772	12.0991	479.2	820.435	102.879	1.86805	34211.5
10	Henan	2014	39643.1	90.6803	0.61864	0.975366	0.853512	12.1186	353.2	913.376	101.885	1.67033	37071.7
10	Henan	2015	37801.2	96.1002	0.555658	0.994564	0.797646	13.4755	341.6	1044.58	101.301	1.50028	39122.6
10	Henan	2016	37624.7	98.279	0.525571	1.0179	0.893929	12.7736	278.1	1178.81	101.9	1.41904	42575
10	Henan	2017	30722.5	82.3542	0.385846	1.05355	1.43068	11.8613	398.2	1125.47	101.4	1.04178	46674
10	Henan	2018	32536	99.6624	0.687512	1.05921	0.914611	12.0246	416.8	1228.66	102.252	1.85628	50152.2
10	Henan	2019	29958.7	96.4817	0.61828	1.13317	0.979067	11.4278	430.7	1306.43	103.007	1.66936	56387.8
11	Heilj	2005	22500.1	60.3288	5.73595	0.540337	0.981835	17.763	240	122.83	101.183	15.4871	14434
11	Heilj	2006	25124.1	58.8058	5.48454	0.594833	1.01692	20.6175	270	136.575	101.932	14.8083	16268
11	Heilj	2007	27259.6	59.4827	5.07745	0.618468	0.958164	21.9735	304.8	158.443	105.389	13.7091	18580
11	Heilj	2008	28595.6	63.7979	4.7961	0.673936	1.38488	19.5622	418.6	181.556	105.555	12.9495	21740
11	Heilj	2009	31017.4	58.4673	4.68858	0.812344	1.4933	12.6378	394.4	171.32	100.187	12.6592	22447
11	Heilj	2010	34335.1	57.8751	4.1349	0.876775	1.58035	14.6184	453.3	182.688	103.895	11.1642	27076
11	Heilj	2011	37373.3	58.1289	3.81215	0.843525	1.53699	16.5921	498.4	217.818	105.829	10.2928	32819
11	Heilj	2012	39196.2	58.8058	3.81488	0.822609	1.97988	16.0981	527.4	250.879	103.177	10.3002	35711
11	Heilj	2013	35775.6	59.7365	3.31219	0.802032	2.51918	14.0967	479.2	283.037	102.244	8.94291	37697
11	Heilj	2014	36545.5	59.5673	3.51228	0.785339	1.4962	14.7932	353.2	315.466	101.48	9.48315	39226.3
11	Heilj	2015	37011.6	58.6366	4.13165	0.753116	1.34217	9.06744	341.6	360.076	101.122	11.1555	39461.6
11	Heilj	2016	39047.5	58.8904	4.37961	0.743947	1.45944	8.1306	278.1	409.038	101.5	11.8249	40432
11	Heilj	2017	20287.3	17.5065	1.74826	0.670717	1.06716	8.86595	398.2	382.719	101.3	4.7203	41916
11	Heilj	2018	36989	51.6891	3.6122	0.471475	0.599806	12.6809	416.8	408.218	101.967	9.75293	43274.4
11	Heilj	2019	37722.9	51.0206	4.25011	0.527792	0.526554	12.8124	430.7	37.8975	102.797	11.4753	36182.8
12	Hubei	2005	25809.4	58.2844	3.88531	0.47588	0.958313	12.4649	240	176.314	102.901	10.4903	11431
12	Hubei	2006	30338	56.1906	3.87308	0.534929	0.898856	12.5586	270	191.198	101.584	10.4573	13360
12	Hubei	2007	34983.9	53.3728	3.51304	0.543258	0.680322	11.8329	304.8	202.061	104.844	9.48521	16386
12	Hubei	2008	33568.4	53.0013	2.35719	0.6717	0.783649	12.6971	418.6	221.77	106.268	6.36441	19858
12	Hubei	2009	36450.7	52.5473	2.34645	0.801754	1.14159	9.14747	394.4	249.752	99.586	6.33541	22677
12	Hubei	2010	44105.1	52.6317	2.09606	0.880667	0.904671	10.6233	453.3	268.229	102.913	5.65936	27906
12	Hubei	2011	51083.5	53.5915	1.89723	1.05681	1.30275	10.6633	498.4	293.309	105.759	5.12251	34197
12	Hubei	2012	52493	51.9472	1.74502	1.16556	1.26378	9.02523	527.4	356.131	102.905	4.71155	38572
12	Hubei	2013	41426.6	50.3617	1.26137	1.22862	0.995744	8.56115	479.2	419.983	102.821	3.40569	42825.8
12	Hubei	2014	43460.3	47.2661	1.26653	1.28514	1.12067	8.85005	353.2	485.109	101.955	3.41963	47144.6
12	Hubei	2015	45090.2	45.2237	1.34399	1.34218	0.81334	9.53642	341.6	581.048	101.515	3.62876	50653.8
12	Hubei	2016	47349.6	43.6552	1.37674	1.3371	1.39328	8.11472	278.1	702.641	102.2	3.71719	55665
12	Hubei	2017	15312.2	82.7851	0.449287	1.2594	1.16691	8.10755	398.2	718.365	101.5	1.21307	60199
12	Hubei	2018	16740.2	84.1935	0.501755	1.25058	0.636151	8.37794	416.8	819.531	101.95	1.35474	66615.7
12	Hubei	2019	18773.9	85.2665	0.537461	1.29106	0.698129	8.25684	430.7	900.418	103.094	1.45115	77386.5
13	Hunan	2005	10875.8	84.2361	1.87066	0.304204	0.591846	8.81737	240	167.243	102.323	5.05079	10426
13	Hunan	2006	12199.2	81.0791	1.62283	0.338028	0.726627	8.38334	270	202.507	101.441	4.38163	11830
13	Hunan	2007	13070.7	93.5124	1.26902	0.45821	0.695708	8.02069	304.8	238.898	105.574	3.42635	14869
13	Hunan	2008	13006.3	85.7281	0.99142	0.560032	0.80832	8.21987	418.6	273.736	106.024	2.67683	18147
13	Hunan	2009	13484.5	90.9849	0.982842	0.645995	1.14619	6.20519	394.4	313.952	99.6415	2.65367	20428
13	Hunan	2010	14264.2	93.8555	0.746292	0.730493	0.684461	6.63719	453.3	343.348	103.113	2.01499	24719
13	Hunan	2011	14926.1	84.3393	0.570906	0.961022	0.673011	6.69665	498.4	387.525	105.528	1.54145	29880
13	Hunan	2012	15541.7	85.2295	0.56345	1.08024	0.897337	6.35816	527.4	457.606	102.012	1.52131	33480
13	Hunan	2013	16157.2	81.8647	0.519051	1.14842	0.993408	6.29651	479.2	530.724	102.545	1.40144	36943
13	Hunan	2014	16772.7	83.3084	0.525133	1.19795	0.825693	6.69088	353.2	628.167	101.882	1.41786	40270.5
13	Hunan	2015	17388.2	78.7689	0.540659	1.23533	1.88376	6.66778	341.6	750.947	101.38	1.45978	42753.9
13	Hunan	2016	18003.8	78.3586	0.537525	1.27365	0.649521	5.20586	278.1	891.549	101.9	1.45132	46382
13	Hunan	2017	21451	71.4854	0.645671	1.36505	0.648278	5.7963	398.2	945.819	101.4	1.74331	49558
13	Hunan	2018	25970.7	38.7016	0.855185	1.42231	0.32018	6.69843	416.8	1111.24	101.961	2.309	52948.6
13	Hunan	2019	25065	38.0842	0.800349	1.48681	0.278827	7.36172	430.7	1262.69	102.916	2.16094	57540.3
14	Jilin	2005	14593.5	55.5563	4.53443	0.485849	1.22456	21.3974	240	53.3561	101.502	12.243	13348
14	Jilin	2006	15171.1	58.516	3.88284	0.505163	1.31102	21.059	270	59.3961	101.361	10.4837	15625
14	Jilin	2007	17798.5	49.7537	3.64782	0.461021	1.24746	20.2423	304.8	64.6421	104.802	9.84911	19383
14	Jilin	2008	14560.7	70.5603	2.27135	0.52341	1.23275	19.2576	418.6	67.8888	105.113	6.13266	23521
14	Jilin	2009	17329.5	59.7663	2.54519	0.563459	1.21624	14.9297	394.4	77.8258	100.071	6.87202	26595
14	Jilin	2010	19629.4	60.2727	2.29994	0.55441	1.93745	17.5866	453.3	84.7984	103.702	6.20984	31599
14	Jilin	2011	22424.1	60.1671	1.95791	0.631866	1.30841	18.7791	498.4	93.3321	105.246	5.28636	38460
14	Jilin	2012	21989.8	62.3342	1.70445	0.696388	1.19152	17.7297	527.4	103.626	102.488	4.60202	43415
14	Jilin	2013	22407.9	62.6019	1.58833	0.7405	1.11796	16.2905	479.2	110.932	102.899	4.28849	47428
14	Jilin	2014	35919.8	37.5107	2.47071	0.792084	0.984297	16.5994	353.2	120.3	101.991	6.67093	50160
14	Jilin	2015	19829.3	62.0506	1.44087	0.859993	1.10601	12.9502	341.6	138.119	101.652	3.89036	51086
14	Jilin	2016	19083.4	61.2188	1.39864	0.871394	0.80656	12.8011	278.1	157.747	101.6	3.77632	53868
14	Jilin	2017	16319.6	77.4185	0.958336	0.686649	0.838674	11.8413	398.2	188.3	101.6	2.58751	54838
14	Jilin	2018	13650	74.8	0.75	0.510952	0.568073	13.1373	416.8	240.6	102.109	2.27	55610.9
14	Jilin	2019	11644	70.9091	0.680204	0.583353	0.490841	11.4487	430.7	274.3	102.99	1.83655	43475
15	Jiangsu	2005	28733.4	90.3139	1.06441	0.970357	1.62406	106.203	240	1063.93	102.113	2.87392	24560
15	Jiangsu	2006	31033.4	94.6447	0.901023	1.12413	1.33093	109.936	270	1361.17	101.618	2.43276	28685
15	Jiangsu	2007	33214.6	96.6064	0.742736	1.23845	1.22439	104.628	304.8	1599.13	104.31	2.00539	33837
15	Jiangsu	2008	35620.3	90.5822	0.642923	1.32175	1.27935	95.0726	418.6	1716.85	105.364	1.73589	40014
15	Jiangsu	2009	36089.7	92.0768	0.62377	1.30981	1.07305	72.4843	394.4	1729.1	99.5699	1.68418	44253
15	Jiangsu	2010	38336.7	96.0504	0.536287	1.33227	1.12701	79.8206	453.3	1887.32	103.813	1.44798	52840
15	Jiangsu	2011	44346.3	95.041	0.518314	1.84257	1.17897	74.9881	498.4	2024.59	105.33	1.39945	62290
15	Jiangsu	2012	45422.1	93.8318	0.475051	2.01168	1.22361	68.9	527.4	2247.67	102.566	1.28264	68347
15	Jiangsu	2013	45252.9	96.6689	0.424051	2.08861	1.48443	60.9486	479.2	2027.78	102.347	1.14494	75354
15	Jiangsu	2014	46591.5	93.3827	0.420822	2.12329	1.35831	57.4924	353.2	1723.98	102.209	1.13622	81874
15	Jiangsu	2015	48616.6	90.9938	0.438687	2.11422	1.33673	52.9445	341.6	1576.3	101.661	1.18446	87995
15	Jiangsu	2016	49553.9	94.1091	0.433149	2.14289	0.989775	49.0683	278.1	1702.55	102.3	1.1695	96887
15	Jiangsu	2017	53031.6	93.9312	0.39895	2.13566	0.833122	48.4334	398.2	1642.4	101.7	1.07716	107150
15	Jiangsu	2018	55000.4	93.9519	0.565514	2.17205	0.563509	52.8047	416.8	1756.46	102.31	1.52689	115168
15	Jiangsu	2019	56969.2	93.9712	0.61422	2.23619	0.470166	47.9798	430.7	1822.18	103.125	1.65839	123607
16	Jiangxi	2005	8876.23	54.7659	2.21887	0.48521	0.941338	10.1547	240	195.507	101.721	5.99094	9440
16	Jiangxi	2006	10095.6	54.4689	1.7264	0.585034	0.798416	12.0569	270	219.157	101.174	4.66127	10679
16	Jiangxi	2007	11194.8	56.6184	1.29602	0.629441	0.787524	13.0381	304.8	226.704	104.84	3.49925	13322
16	Jiangxi	2008	11396.9	57.6692	0.974404	0.646974	0.565314	14.7916	418.6	246.297	106.046	2.63089	15900
16	Jiangxi	2009	12402.8	54.0693	0.991731	0.676423	0.922674	12.3775	394.4	274.735	99.3414	2.67767	17335
16	Jiangxi	2010	13752.1	55.6986	0.753311	0.628107	1.66787	14.7888	453.3	337.813	103.044	2.03394	21253
16	Jiangxi	2011	15183.4	56.6659	0.636067	0.664538	2.08209	15.2241	498.4	381.76	105.249	1.71738	26150
16	Jiangxi	2012	14988.2	52.2416	0.581275	0.72299	2.46805	14.8384	527.4	428.942	102.748	1.56944	28800
16	Jiangxi	2013	15965.1	54.9812	0.541639	0.773725	1.6755	14.3477	479.2	460.374	102.531	1.46243	31930
16	Jiangxi	2014	15843.8	54.8439	0.481626	0.819925	1.47564	15.2755	353.2	517.101	102.345	1.30039	34674
16	Jiangxi	2015	16213.2	55.3054	0.491219	0.878957	1.40338	15.7304	341.6	615.152	101.507	1.32629	36724
16	Jiangxi	2016	16932.2	54.794	0.519642	0.977541	1.70377	13.3402	278.1	724.262	102	1.40303	40400
16	Jiangxi	2017	18065.2	55.9598	0.457416	1.09687	1.56105	11.9363	398.2	749.063	102	1.23502	43424.4
16	Jiangxi	2018	18249.4	59.4221	0.51289	1.17875	1.43352	12.438	416.8	862.818	102.108	1.3848	47433.9
16	Jiangxi	2019	18968.3	59.4017	0.497093	1.29814	1.48517	12.5436	430.7	876.908	102.85	1.34215	53164
17	Liaoning	2005	23920.4	81.0437	1.61734	1.16147	1.77666	52.2807	240	289.754	101.357	4.36681	18983
17	Liaoning	2006	25204.1	84.7133	1.3788	1.02406	1.73772	48.7895	270	467.393	101.222	3.72277	21802
17	Liaoning	2007	51585.3	43.9463	2.35827	1.06175	1.21548	46.2598	304.8	664.48	105.122	6.36733	26057
17	Liaoning	2008	51585.3	43.9463	1.84348	1.06262	1.34869	46.2655	418.6	821.468	104.637	4.9774	31739
17	Liaoning	2009	51685.8	43.4975	1.74798	1.18994	1.59882	37.2146	394.4	1054.54	100.049	4.71955	35149
17	Liaoning	2010	60068.8	43.8174	1.59458	1.37694	1.48601	45.4142	453.3	1374.22	103.041	4.30537	42355
17	Liaoning	2011	60068.8	43.8174	1.3888	1.67966	2.30206	43.5157	498.4	1529.06	105.165	3.74977	50760
17	Liaoning	2012	63263.9	44.7077	1.25897	1.62173	3.82887	41.6734	527.4	1684.08	102.842	3.39923	56649
17	Liaoning	2013	66537.5	43.8778	1.26152	1.73426	1.80959	38.52	479.2	1770.54	102.427	3.40612	61996.2
17	Liaoning	2014	63180	46.2166	1.26374	1.61907	1.35576	38.3135	353.2	1678.03	101.695	3.41209	65201.2
17	Liaoning	2015	62105.4	45.6185	1.75746	1.19682	1.44035	34.4028	341.6	336.704	101.38	4.74516	65354.4
17	Liaoning	2016	63392	43.8709	2.5412	1.18702	0.864043	32.7003	278.1	208.042	101.6	6.86125	50791
17	Liaoning	2017	69347.1	41.474	2.28399	1.26745	1.01046	33.8966	398.2	348.605	101.4	6.16678	53526.7
17	Liaoning	2018	75152.4	39.6274	1.97496	1.27858	0.419361	39.1394	416.8	336.002	102.49	5.3324	58007.5
17	Liaoning	2019	84606.7	37.7701	1.78863	1.24822	0.271652	37.5644	430.7	231.61	102.364	4.82929	57191
18	Neimg	2005	21681	75.9933	5.54861	0.23252	1.92979	12.148	240	112.988	102.438	14.9812	16331
18	Neimg	2006	18928.1	78.1913	3.5147	0.289524	2.51814	11.4694	270	153.724	101.475	9.48969	20047
18	Neimg	2007	22439.7	77.3775	2.99269	0.373751	1.75153	12.8518	304.8	174.419	104.606	8.08026	26521
18	Neimg	2008	24701.9	84.1241	2.25684	0.429908	2.16263	11.4233	418.6	195.166	105.742	6.09347	34869
18	Neimg	2009	25890.9	86.0676	1.99368	0.503042	2.18462	9.09604	394.4	217.15	99.7349	5.38295	39735
18	Neimg	2010	23639.8	93.5731	1.55655	0.578421	2.91345	9.43507	453.3	235.686	103.202	4.2027	47347
18	Neimg	2011	29204.9	87.0604	1.42531	0.741835	4.18583	9.87521	498.4	254.635	105.581	3.84835	57974
18	Neimg	2012	30557.4	87.9524	1.48728	0.819932	4.25115	8.3861	527.4	262.523	103.102	4.01565	63886
18	Neimg	2013	32365.4	89.2534	1.36763	0.881645	4.44858	7.70084	479.2	295.247	103.227	3.6926	67835.6
18	Neimg	2014	31539.8	95.3331	1.38933	0.888525	4.62486	7.69758	353.2	255.274	101.556	3.75119	71046.4
18	Neimg	2015	34869.5	89.9436	1.68454	0.916102	4.1424	6.97354	341.6	218.593	101.128	4.54826	71100.5
18	Neimg	2016	36004.4	91.3067	1.6516	0.928149	3.30691	6.65298	278.1	275.171	101.2	4.45931	72064
18	Neimg	2017	38481.9	82.9339	1.39478	0.726697	2.81647	6.97074	398.2	205.795	101.7	3.76589	63764
18	Neimg	2018	45508.4	78.3702	2.15787	0.640361	1.08584	8.43394	416.8	216.787	101.823	5.82626	68302
18	Neimg	2019	52317.9	71.1612	2.17332	0.687654	0.781512	8.15509	430.7	143.783	102.386	5.86797	67852.1
19	Ningxia	2005	6089.77	64.8591	5.60504	0.43285	2.08657	16.4373	240	11.3846	101.497	15.1336	10239
19	Ningxia	2006	6558.65	68.1698	4.59167	0.571418	3.11723	18.4298	270	10.7713	101.936	12.3975	11784
19	Ningxia	2007	7297.51	76.9554	4.04063	0.649886	3.80583	16.329	304.8	12.3944	105.41	10.9097	15142
19	Ningxia	2008	5916.94	96.0106	2.67509	0.526527	2.71243	15.4869	418.6	8.25141	108.481	7.22274	19609
19	Ningxia	2009	7373.12	88.4782	3.25854	0.55192	2.26573	10.5726	394.4	9.70151	100.748	8.79805	21777
19	Ningxia	2010	8135.25	97.4063	2.63181	0.464592	2.19508	10.8179	453.3	5.35776	104.071	7.10589	26860
19	Ningxia	2011	11642.7	96.0381	2.80221	0.615381	2.97132	9.16273	498.4	12.7272	106.338	7.56597	33043
19	Ningxia	2012	12641	93.6	2.44289	0.674314	2.6138	7.88444	527.4	13.715	102.035	6.5958	36394
19	Ningxia	2013	13853.4	90.7	2.2988	0.719567	3.11037	6.83182	479.2	9.03195	103.408	6.20677	39613
19	Ningxia	2014	14173.2	88.4	2.38654	0.753943	3.17717	9.92564	353.2	5.6564	101.874	6.44365	41834
19	Ningxia	2015	15131.4	85.7	2.61718	0.777131	3.369	8.53089	341.6	12.1034	101.15	7.0664	43805
19	Ningxia	2016	15128.1	81.5	2.47017	0.861524	3.63846	7.74012	278.1	17.5943	101.5	6.66946	47194
19	Ningxia	2017	16776.2	79.8	2.32331	0.909605	2.63725	8.83911	398.2	20.3475	101.6	6.27294	50765
19	Ningxia	2018	17569.4	77.4	1.84845	1.05382	1.20047	7.91136	416.8	14.7168	102.331	4.99082	54094.2
19	Ningxia	2019	19629.5	75.8	2.1588	1.10907	0.692368	7.80497	430.7	17.5103	102.061	5.82876	54217
20	Qinghai	2005	2899.02	11.7239	3.92424	0.383941	1.06127	7.92203	240	21.4667	100.759	10.5954	10045
20	Qinghai	2006	3488.24	15.2957	3.50737	0.359894	1.04238	12.4986	270	21.4739	101.59	9.4699	11753
20	Qinghai	2007	3975.45	9.37393	3.03385	0.327253	1.47202	6.89026	304.8	22.6443	106.644	8.1914	14507
20	Qinghai	2008	3920.24	12.8476	2.17855	0.280138	2.01806	6.09858	418.6	15.0361	110.087	5.88209	18421
20	Qinghai	2009	4072.67	49.3949	2.24317	0.423767	1.30893	5.21068	394.4	14.6806	102.648	6.05656	19454
20	Qinghai	2010	4623.13	8.78092	1.8568	0.526217	1.48575	4.73505	453.3	14.5236	105.354	5.01337	24115
20	Qinghai	2011	5789.83	6.66506	1.70693	0.598109	1.91185	3.5021	498.4	10.6443	106.138	4.60871	29522
20	Qinghai	2012	6562.65	10.5672	1.82225	0.550844	1.57671	3.34301	527.4	12.9343	103.06	4.92008	33181
20	Qinghai	2013	7186.13	10.3431	1.81166	0.52262	2.14207	3.04514	479.2	5.7142	103.948	4.89149	36875
20	Qinghai	2014	7734.69	10.8266	1.74182	0.500774	1.62364	2.05342	353.2	3.06562	102.761	4.70291	39671
20	Qinghai	2015	7943.05	12.9514	1.83448	0.323366	1.73545	1.9085	341.6	3.57148	102.619	4.95311	41252
20	Qinghai	2016	7697.67	13.216	1.55212	0.34514	2.49314	1.59886	278.1	1.03708	101.8	4.19072	43531
20	Qinghai	2017	7768.58	10.1756	1.59895	0.33782	1.66728	1.19348	398.2	1.19772	101.5	4.31717	44047
20	Qinghai	2018	7681.37	11.034	1.61319	0.246418	0.447664	1.45767	416.8	0.306099	102.54	4.3556	47689.4
20	Qinghai	2019	7594.17	11.9093	1.62801	0.318629	0.682503	1.15925	430.7	4.6895	102.45	4.39564	48981.5
21	Shandong	2005	42249.2	73.8045	1.63569	0.945825	1.49741	45.0966	240	723.955	101.677	4.41636	20096
21	Shandong	2006	42503.6	90.8278	1.27415	0.978484	1.36073	45.5467	270	780.924	101.01	3.4402	23546
21	Shandong	2007	46969.7	87.1383	1.09609	1.07905	1.41209	45.2721	304.8	804.353	104.44	2.95944	27604
21	Shandong	2008	45497.2	94.5241	0.834704	1.27423	1.59447	47.3128	418.6	560.605	105.292	2.2537	32936
21	Shandong	2009	46706.9	93.1864	0.777361	1.39189	1.55548	37.7973	394.4	546.944	99.9976	2.09887	35894
21	Shandong	2010	48265.7	95.1128	0.667962	1.55332	1.42649	43.9581	453.3	607.191	102.935	1.8035	41106
21	Shandong	2011	50586.1	93.7611	0.554776	1.90228	1.572	45.8969	498.4	703.194	105.02	1.4979	47335
21	Shandong	2012	52771.8	92.9938	0.518405	2.10814	1.72055	43.4052	527.4	776.427	102.103	1.39969	51768
21	Shandong	2013	54631.3	91.6855	0.465392	2.22373	1.79113	40.5576	479.2	856.807	102.23	1.25656	56884.9
21	Shandong	2014	56100.9	97.4338	0.437454	2.31522	1.62246	39.5775	353.2	929.789	101.905	1.18113	60879.1
21	Shandong	2015	56892.2	98.1646	0.440064	2.33641	1.25378	32.6947	341.6	1058.52	101.226	1.18817	64168.3
21	Shandong	2016	61067.9	94.202	0.449178	2.408	1.32874	32.2748	278.1	1167.19	102.1	1.21278	68733
21	Shandong	2017	60958.2	98.4245	0.478593	2.48155	1.50574	32.7982	398.2	1166.83	101.5	1.2922	72807.1
21	Shandong	2018	62589.7	99.1812	0.599637	2.12831	0.893281	37.4948	416.8	1408.08	102.454	1.61902	76267.3
21	Shandong	2019	64221.2	99.8994	0.889917	1.71667	0.75678	35.4797	430.7	699.015	103.21	2.40278	70652.6
22	Shanxi	2005	26905.2	78.4736	3.5974	0.40921	1.1889	17.9888	240	22.206	102.3	9.71299	12495
22	Shanxi	2006	29061.5	87.5738	3.26677	0.530885	1.3408	16.0057	270	36.8563	102.032	8.82027	14106
22	Shanxi	2007	30964.6	97.0693	2.57271	0.613073	1.63421	18.7523	304.8	98.0884	104.626	6.94632	17805
22	Shanxi	2008	30425.6	86.8698	2.1112	0.650218	1.95071	19.1071	418.6	69.9057	107.194	5.70024	21506
22	Shanxi	2009	28764.2	84.1326	2.38345	0.80164	2.20773	8.90603	394.4	33.6733	99.5806	6.43532	21522
22	Shanxi	2010	31955.3	85.015	2.06285	0.758833	2.3237	10.3089	453.3	47.3	103.019	5.56969	26283
22	Shanxi	2011	32780.2	95.1973	1.73244	0.822341	2.28099	9.38233	498.4	130.604	105.213	4.6776	31357
22	Shanxi	2012	34776.8	93.4602	1.86852	0.915502	2.80919	8.92634	527.4	157.376	102.498	5.04501	33628
22	Shanxi	2013	34723.4	97.9401	1.82488	1.03252	2.813	8.72835	479.2	171.12	103.061	4.92717	34983.8
22	Shanxi	2014	34533	99.4155	1.93385	1.03105	2.4242	9.36546	353.2	180.624	101.66	5.2214	35070
22	Shanxi	2015	31854.5	95.078	2.1639	0.852413	2.17634	9.5716	341.6	186.357	100.598	5.84252	34918.7
22	Shanxi	2016	27927.9	92.6	1.88727	0.817219	4.40049	10.9396	278.1	161.8	101.1	5.09563	35532
22	Shanxi	2017	29477.3	88.9	1.50991	0.774855	1.9207	9.37775	398.2	110.46	101.1	4.07675	42060
22	Shanxi	2018	29849	85.4	1.34096	0.822486	1.23228	10.6015	416.8	162.089	101.793	3.62059	45328
22	Shanxi	2019	31717	81.7	1.21235	0.814082	1.45923	9.40134	430.7	94.8763	102.721	3.27335	45724
23	Shaanxi	2005	8330.13	91.4441	2.83036	0.54545	0.956198	13.0007	240	50.7123	101.169	7.64197	9899
23	Shaanxi	2006	11047	92.1268	2.56277	0.628778	0.892158	11.7623	270	72.2219	101.479	6.91949	11762
23	Shaanxi	2007	13028.2	90.8158	2.38261	0.616554	1.12288	10.5882	304.8	87.3017	105.147	6.43305	15546
23	Shaanxi	2008	14612.1	89.1012	2.08599	0.585291	1.05185	9.95593	418.6	93.6026	106.359	5.63216	19700
23	Shaanxi	2009	16196	87.722	2.06373	0.695995	1.48916	7.40466	394.4	103.142	100.523	5.57207	21947
23	Shaanxi	2010	19053.2	89.0482	1.8018	0.721342	1.82018	7.87286	453.3	120.537	103.971	4.86486	27133
23	Shaanxi	2011	18962.2	87.9293	1.3391	0.794053	1.25913	7.28853	498.4	148.375	105.703	3.61556	33464
23	Shaanxi	2012	22486.5	88.5416	1.35933	0.8434	1.27701	6.75098	527.4	184.548	102.789	3.6702	38564
23	Shaanxi	2013	24731.9	89.1008	1.3883	0.881135	1.39387	7.75069	479.2	224.244	103.046	3.74842	43117
23	Shaanxi	2014	26662.9	96.2968	1.38603	0.9234	1.63999	9.73566	353.2	255.503	101.642	3.74227	46929
23	Shaanxi	2015	28002.7	89.9478	1.47724	0.964215	1.34311	10.8393	341.6	300.081	100.961	3.98856	47626
23	Shaanxi	2016	29062.6	91.3842	1.45246	0.968306	1.66651	10.7333	278.1	347.667	101.3	3.92164	51015
23	Shaanxi	2017	43230.5	72.4574	2.05672	0.914475	1.4646	12.3411	398.2	385.15	101.6	5.55314	57266.3
23	Shaanxi	2018	32952.5	85.5642	1.48009	0.904504	0.654575	14.9794	416.8	469.988	102.1	3.99625	63477.5
23	Shaanxi	2019	46803.3	70.9725	2.01529	0.933594	0.724425	13.2728	430.7	539.19	102.879	5.44128	66649
24	Shanghai	2005	42500.2	21.9828	3.57744	1.17322	0.957911	159.265	240	552.809	100.956	9.65909	51474
24	Shanghai	2006	43058.7	21.527	3.09983	1.26237	0.889715	162.992	270	554.964	101.215	8.36954	57310
24	Shanghai	2007	47810.4	20.0204	3.06321	1.26354	0.955065	155.335	304.8	578.524	103.15	8.27067	62041
24	Shanghai	2008	50295.3	19.6047	2.73855	1.24588	1.05593	147.574	418.6	689.201	105.783	7.39409	66932
24	Shanghai	2009	47622.7	20.034	2.92286	1.31527	1.017	118.555	394.4	719.556	99.5921	7.89173	69165
24	Shanghai	2010	55122.5	19.029	2.62382	1.32705	0.74796	135.092	453.3	736.51	103.106	7.08432	76074
24	Shanghai	2011	63474	17.4173	2.74529	1.71798	0.723649	136.395	498.4	793.976	105.177	7.41229	82560
24	Shanghai	2012	62020.4	16.5757	2.79589	1.74371	0.629412	128.083	527.4	954.453	102.834	7.5489	85373
24	Shanghai	2013	59461.7	16.7004	2.72825	1.74443	0.808478	114.107	479.2	1023.06	102.298	7.36628	90993
24	Shanghai	2014	48669.6	18.0042	2.35814	1.77769	0.989323	109.596	353.2	1111.58	102.652	6.36697	97370
24	Shanghai	2015	53742.9	15.8902	2.90172	1.76384	0.819355	102.17	341.6	1198.65	102.419	7.83465	103796
24	Shanghai	2016	56926	14.8373	3.17793	1.63977	0.686921	93.9139	278.1	1284.32	103.2	8.58041	116562
24	Shanghai	2017	60700.3	15.0904	2.9573	1.64008	0.487168	88.7797	398.2	1111.34	101.7	7.98471	126634
24	Shanghai	2018	61952.9	14.6784	2.94845	1.54082	0.541219	92.5969	416.8	1187.33	101.588	7.96082	134982
24	Shanghai	2019	63205.5	14.2826	3.03549	1.55485	0.475014	86.9922	430.7	1328.83	102.453	8.19583	157279
25	Sichuan	2005	45116.9	32.8155	7.0549	0.483406	1.08812	8.60703	240	71.5714	101.66	19.0482	9060
25	Sichuan	2006	46125	35.2306	5.81541	0.50867	0.836992	9.8109	270	94.3439	102.315	15.7016	10546
25	Sichuan	2007	47133.1	38.6704	4.40558	0.536919	0.967611	9.41618	304.8	109.074	105.928	11.8951	12963
25	Sichuan	2008	48141.2	39.2706	3.74151	0.480604	0.78942	10.6767	418.6	211.081	105.073	10.1021	15495
25	Sichuan	2009	47017.5	45.0053	3.0865	0.516513	0.729356	10.3529	394.4	245.119	100.795	8.33355	17339
25	Sichuan	2010	46662.2	43.8927	2.36017	0.470117	0.516697	10.1106	453.3	399.029	103.179	6.37247	21182
25	Sichuan	2011	54963.6	37.8243	2.17087	0.496257	0.66553	12.0061	498.4	597.412	105.34	5.86136	26133
25	Sichuan	2012	54552.2	39.707	2.22823	0.594552	0.745327	13.5845	527.4	616.042	102.535	6.01622	29608
25	Sichuan	2013	56071.4	37.6496	2.03789	0.636889	0.882419	12.6671	479.2	627.031	102.808	5.50231	32617
25	Sichuan	2014	48117.9	36.2381	1.7271	0.678444	0.997532	12.9696	353.2	629.501	101.573	4.66317	35128
25	Sichuan	2015	55268.9	32.1267	1.85596	0.737608	0.711885	10.0462	341.6	649.105	101.461	5.0111	36775
25	Sichuan	2016	58767.6	28.9118	1.85195	0.77632	0.876322	10.0599	278.1	553.355	101.9	5.00027	40003
25	Sichuan	2017	57704.7	34.3445	1.60648	0.794312	0.813083	11.4837	398.2	529.358	101.4	4.33748	44651.3
25	Sichuan	2018	58788.3	33.9785	1.8275	0.798078	0.778633	14.9138	416.8	615.2	101.736	4.93425	48883.2
25	Sichuan	2019	59871.9	33.6258	1.68966	0.836552	0.740396	15.7084	430.7	643.903	103.199	4.56209	55774
26	Tianjin	2005	2575.79	39.9673	0.469168	1.21658	2.2605	139.583	240	268.645	101.549	1.26675	35783
26	Tianjin	2006	3148.08	33.5507	0.451439	1.38797	1.15313	148.492	270	322.559	101.512	1.21889	40961
26	Tianjin	2007	3541.58	32.6939	0.38728	1.4934	1.43805	132.734	304.8	385.519	104.215	1.04566	47970
26	Tianjin	2008	3579.19	30.9871	0.312503	1.7326	1.31406	114.609	418.6	507.112	105.404	0.843758	58656
26	Tianjin	2009	4076.66	29.6119	0.331205	1.88689	1.81624	86.1476	394.4	615.893	99.0252	0.894254	62574
26	Tianjin	2010	3779.78	35.4926	0.237224	2.03814	1.60596	88.8209	453.3	718.478	103.55	0.640504	72994
26	Tianjin	2011	4088.39	36.1919	0.20204	2.59818	2.15593	86.7407	498.4	822.647	104.852	0.545508	85213
26	Tianjin	2012	4665.99	33.1018	0.22224	2.82946	1.74168	85.3877	527.4	943.851	102.726	0.600047	93173
26	Tianjin	2013	4972.48	34.157	0.215573	3.01685	1.9235	82.5148	479.2	1026.05	103.08	0.582048	100105
26	Tianjin	2014	4828.67	32.6305	0.203237	3.03372	2.62109	83.0508	353.2	1154.46	101.85	0.54874	105231
26	Tianjin	2015	4476.97	30.649	0.185869	3.24157	1.16182	71.0032	341.6	1372.39	101.66	0.501845	107960
26	Tianjin	2016	4214.99	28.8048	0.174399	3.04913	0.466142	64.6566	278.1	700.668	102.1	0.470876	115053
26	Tianjin	2017	5261.37	19.291	0.181597	1.93679	0.57186	63.8667	398.2	693.137	102.1	0.490313	118944
26	Tianjin	2018	5469.92	16.6134	0.17	1.89237	0.406011	72.7984	416.8	332.937	101.951	0.474	120711
26	Tianjin	2019	5892.19	17.4813	0.16	1.51849	0.614927	67.6844	430.7	330.114	102.676	0.459	90370.6
Notes: CO2 means carbon dioxide emissions from the heavy industry, ENS means energy consumption structure of the heavy industry, EI means energy intensity of the heavy industry, TEC means technological progress, ER means environmental regulation, OPE means the degree of openness, PRI means oil price, FDI means foreign direct investment, CPI represents the consumer price index, CI represents the c…
